# Supplementary material for: New Methods for the Synthesis of Spirocyclic Cephalosporin Analogues
Source: Molecules. 2021 Oct 5;26(19):6035. doi: 10.3390/molecules26196035 (PMC8512572; doi:10.3390/molecules26196035)
Supplement: Supplementary file 1 [file molecules-26-06035-s001.zip]

Archive with 1 entries (1 files):
- molecules-1369175-supplementary.pdf
